# Supplementary material for: Alcohol Contribution to Total Energy Intake and Its Association with Nutritional Status and Diet Quality in Eight Latina American Countries
Source: Int J Environ Res Public Health. 2021 Dec 13;18(24):13130. doi: 10.3390/ijerph182413130 (PMC8701082; doi:10.3390/ijerph182413130)
Supplement: Supplementary file 1 [file ijerph-18-13130-s001.zip]

Archive with 1 entries (1 files):
- ijerph-1430777-supplementary.pdf
